# Supplementary material for: Seasonal Distribution, Composition, and Inventory of Plastic Debris on the Yugang Park Beach in Zhanjiang Bay, South China Sea
Source: Int J Environ Res Public Health. 2022 Apr 17;19(8):4886. doi: 10.3390/ijerph19084886 (PMC9032269; doi:10.3390/ijerph19084886)
Supplement: Supplementary file 1 [file ijerph-19-04886-s001.zip]

Archive with 1 entries (1 files):
- ijerph-1632765-supplementary.pdf
